# Supplementary material for: Impaired cortico-striatal excitatory transmission triggers epilepsy
Source: Nat Commun. 2019 Apr 23;10:1917. doi: 10.1038/s41467-019-09954-9 (PMC6478892; doi:10.1038/s41467-019-09954-9)
Supplement: Supplementary file 9 — Source Data [file 41467_2019_9954_MOESM9_ESM.xlsx]

## Sheet: Fig. 1
Figure 1a
SWDs /hour	WT(+/+)	Stxbp1(+/−)
mouse1	0	0.2083
mouse2	0.0417	11
mouse3	0.0417	13.625
mouse4	0	0.875
mouse5	0.1667	29.9167
mouse6	0	18.5833
Figure 1b
	Stxbp1(+/−)
SWDs /hour	vehicle	ethosuximide
mouse1	7.6	0
mouse2	36.4	0
mouse3	24.4	0
mouse4	12.8	0
mouse5	7.6	0
mouse6	38.4	0.8
Figure 1c
	WT
SWDs /hour	ECoG	mPFC	CPu	Amg	Thal	CA1	VC
mouse1	0.333333	0.333333	0.333333	0.333333	0	0	0
mouse2	3.33333	0.333333	10.6667	0	0	0	0
mouse3	0	0.333333	0	0	0	0	2
mouse4	0.333333	1	0.666667	0.333333	0.666667	0.333333	0.666667
mouse5	0	2	2.66667	1.33333	0.333333	1	1.33333
	Stxbp1(+/−)
SWDs /hour	ECoG	mPFC	CPu	Amg	Thal	CA1	VC
mouse1	19	16.6667	14.6667	4	8.33333	2.66667	1.66667
mouse2	23.3333	27.6667	27.3333	3	1.33333	2.33333	2
mouse3	15.6667	26	24	6	3.33333	3.66667	0.666667
mouse4	5.66667	2.33333	17	1.66667	1.66667	2.33333	3
mouse5	24.6667	26.3333	29.3333	7.66667	9	2.33333	2.66667

## Sheet: Fig. 2
Figure 2a
SWDs /hour	Stxbp1(+/−)
microinjectin sites	SSC		CPu		Thal		CA1		mPFC
	vehicle	muscimol	vehicle	muscimol	vehicle	muscimol	vehicle	muscimol	vehicle	muscimol
mouse1	9.66667	4	11.3333	0	7	0	13	26.3333	7	24
mouse2	11	1	8	0	11	1.33333	21	30.3333	26	17
mouse3	24	5	12.6667	0	14.6667	7.66667	7.66667	12	8	5.33333
mouse4	28.3333	8.66667	8	1	3.66667	1.33333	5	3	5	4
mouse5	10	3	14	0.666667	5	0.666667	3.66667	8.66667	3.66667	5.33333
Figure 2b
SWDs /hour	Stxbp1(+/−)
	SSC ECoG		mPFC		CPu		Thal
	spontaneous	evoked	spontaneous	evoked	spontaneous	evoked	spontaneous	evoked
mouse1	13.92	80	12.93	63	14.92	115	3.98	9
mouse2	15.59	172.42	17.96	237.21	18.9	265.11	6.62	47.84
mouse3	8.25	69.52	17.33	180.74	13.2	237.35	2.48	51.64
mouse4	23.32	58.59	46.64	195.64	46.64	202.59	12.56	31.78
mouse5	4.7	123.2	1	15.8	2	87.8
mouse6	20.5	171	14.5	82	15	132

## Sheet: Fig. 3
Figure 3a
SWDs /hour	control	Stxbp1/Emx		control	Stxbp1/Vgat
mouse1	0.0416667	14		0.0833333	0.0416667
mouse2	0	9.125		0	0
mouse3	0.0416667	2.375		0	0
mouse4	0	5.125			0
mouse5		8.66667			0
Figure 3b
			fraction1	fraction2	fraction3	fraction4 (high K)	fraction5 (high K)	fraction6 (high K)	fraction7	fraction8	fraction9
Glutamate (μM)	WT	mouse1	0.674	0.732	0.676	1.412	1.482	1.334	0.646	0.52	0.542
		mouse2	0.222	0.21	0.199	0.547	0.879	0.675	0.422	0.18	0.175
		mouse3	0.22	0.222	0.306	1.003	0.76	0.729	0.19	0.152	0.138
		mouse4	1.189	1.165	1.249	1.72	1.306	1.246	0.669	0.958	1.08
		mouse5	0.226	0.213	0.306	0.806	1.373	0.769	0.237	0.204	0.2
		mouse6	0.158	0.145	0.172	0.595	0.54	0.528	0.17	0.146	0.148
	Stxbp1(+/−)	mouse1	0.128	0.111	0.14	0.955	0.701	0.608	0.159	0.111	0.096
		mouse2	0.172	0.16	0.208	0.993	0.824	0.783	0.672	0.198	0.15
		mouse3	0.291	0.267	0.332	0.944	0.841	1.061	0.347	0.243	0.226
		mouse4	0.242	0.225	0.296	0.976	1.076	1.042	0.209	0.168	0.16
		mouse5	0.198	0.175	0.276	1.06	0.838	0.533	0.169	0.146	0.139
		mouse6	0.175	0.178	0.343	0.951	1.267	0.726	0.187	0.132	0.142
GABA (μM)	WT	mouse1	0.006	0.008	0.01	0.274	0.388	0.322	0.052	0.012	0.01
		mouse2	0.017	0.015	0.015	0.255	0.655	0.678	0.317	0.02	0.018
		mouse3	0.048	0.044	0.215	1.066	0.595	0.598	0.067	0.046	0.04
		mouse4	0.026	0.027	0.092	0.985	0.615	0.533	0.046	0.023	0.027
		mouse5	0.05	0.046	0.282	0.739	1.232	0.752	0.061	0.043	0.037
		mouse6	0.01	0.009	0.011	0.874	0.716	0.616	0.025	0.009	0.007
	Stxbp1(+/−)	mouse1	0.035	0.032	0.093	1.611	0.955	0.683	0.087	0.041	0.033
		mouse2	0.04	0.038	0.06	0.721	0.529	0.514	0.369	0.062	0.045
		mouse3	0.041	0.041	0.314	1.246	0.834	0.865	0.071	0.042	0.035
		mouse4	0.031	0.028	0.228	0.975	0.876	0.724	0.053	0.027	0.022
		mouse5	0.034	0.03	0.139	0.895	0.864	0.521	0.044	0.024	0.021
		mouse6	0.018	0.017	0.179	0.917	0.937	0.631	0.041	0.015	0.012
Figure 3c
Basal/evoked ratio	Stxbp1(+/−)
	Glutamate		GABA
	WT(+/+)	Stxbp1(+/−)	WT(+/+)	Stxbp1(+/−)
mouse1	0.00518135	0.00116279	0.000291971	0.000198649
mouse2	0.00384615	0.00161031	0.000588235	0.000527148
mouse3	0.00221239	0.00282486	0.000412712	0.000329056
mouse4	0.00675676	0.00230415	0.000274123	0.000287191
mouse5	0.0026455	0.00165017	0.000622278	0.000335233
mouse6	0.00243902	0.00187266	0.000102976	0.000185391
Fig. 3d
SSC SWDs /hour	Stxbp1(+/−)
	0-60 min		60-120 min
	vehicle	CX516	vehicle	CX516
mouse1	44	1	7	55
mouse2	17	5	11	70
mouse3	18	0	23	85
mouse4	91	2	101	22
Fig. 3e
SSC SWDs (normalized)	Stxbp1(+/−)
	CPu		Thalamus
	vehicle	CX516	vehicle	CX516
mouse1	0.65625	0.28125	1.2633	1.3332
mouse2	1.09091	0.272727	0.84	0.9309
mouse3	1.25455	0.354545	0.3528	0.5454
mouse4	0.903614	0.709091	0.3963	0.8049

## Sheet: Fig. 4
Figure 4b
SSC SWDs /hour	control	Stxbp1(flox/+) /Trpc	Stxbp1(flox/flox) /Trpc		control	Stxbp1(flox/+) /Ntsr	Stxbp1(flox/flox) /Ntsr
mouse1	1	0	20		0	0	0
mouse2	0	1	9		0	0	0
mouse3	0.666667	0.333333	3.66667		0.333333	0.333333	0
mouse4	1		19.6667				0
mouse5			53.6667				0
Figure 4c
SSC SWDs /hour	control	Scn2a(flox/flox) /Trpc			control	Scn2a(flox/flox) /Ntsr
mouse1	0	2.33333			0	0
mouse2	0.666667	9.33333			0	0.333333
mouse3	1.33333	7			0	0
mouse4	2.66667	7.66667
mouse5		2.66667
Figure 4e
SSC SWDs /hour	control	Stxbp1(flox/+)	Stxbp1(flox/flox)
mouse1	0	0	0
mouse2	0	0	5.66667
mouse3	0.333333	0.333333	3.66667
mouse4			7
mouse5			8.66667
mouse6			1

## Sheet: Fig. 5
Figure 5c
Normalized EPSCs			t = 100 ms	200 ms	300 ms	400 ms	500 ms	600 ms	700 ms	800 ms	900 ms	1000 ms
Neocortex to MSNs	WT	mouse1	1	1.044	0.845	0.77	0.747	0.658	0.629	0.694	0.671	0.6
		mouse2	1	1.077	0.948	0.792	0.795	0.746	0.675	0.661	0.72	0.645
		mouse3	1	0.956	0.788	0.838	0.886	0.809	0.853	0.866	0.718	0.778
		mouse4	1	1.174	0.916	0.882	0.757	0.614	0.613	0.561	0.634	0.583
		mouse5	1	1.522	1.136	1.012	0.84	0.916	0.808	0.864	0.784	0.879
		mouse6	1	1.058	0.83	0.754	0.58	0.65	0.575	0.581	0.585	0.543
		mouse7	1	1.206	1.256	1.18	1.13	1.063	1.059	0.943	1.043	0.974
		mouse8	1	0.894	0.638	0.358	0.401	0.342	0.283	0.375	0.314	0.314
		mouse9	1	1.148	0.832	0.666	0.713	0.633	0.663	0.616	0.538	0.596
		mouse10	1	1.375	1.187	0.902	0.912	0.924	0.83	0.837	0.853	0.793
	Stxbp1(+/−)	mouse1	1	1.103	0.731	0.567	0.522	0.487	0.425	0.506	0.55	0.523
		mouse2	1	0.887	0.622	0.561	0.542	0.48	0.481	0.494	0.479	0.473
		mouse3	1	1.073	0.818	0.78	0.589	0.467	0.499	0.491	0.496	0.46
		mouse4	1	0.868	0.597	0.498	0.418	0.349	0.296	0.251	0.27	0.267
		mouse5	1	1.25	0.956	0.781	0.87	0.751	0.826	0.738	0.655	0.721
		mouse6	1	1.168	0.93	0.787	0.685	0.652	0.63	0.55	0.578	0.549
		mouse7	1	1.093	0.968	0.914	0.695	0.68	0.788	0.806	0.776	0.648
		mouse8	1	1.123	1.095	0.9	0.828	0.794	0.747	0.709	0.743	0.775
		mouse9	1	0.94	0.811	0.518	0.526	0.578	0.498	0.418	0.424	0.446
		mouse10	1	1.072	0.767	0.643	0.669	0.649	0.684	0.538	0.563	0.615
Normalized EPSCs			t = 100 ms	200 ms	300 ms	400 ms	500 ms	600 ms	700 ms	800 ms	900 ms	1000 ms
Neocortex to FSIs	WT	mouse1	1	1.283	1.118	1.002	1.136	0.964	0.996	0.965	0.916	0.878
		mouse2	1	1.228	1.293	1.111	1.06	1.066	1.099	0.954	0.993	1.037
		mouse3	1	1.063	1.203	1.047	1.051	1.022	1.005	0.989	1.173	0.94
		mouse4	1	1.365	1.089	1.141	1.216	1.134	1.259	1.295	1.081	1.168
		mouse5	1	1.303	1.074	1.072	1.005	1.066	1.185	1.12	1.07	1.117
		mouse6	1	1.468	1.296	1.277	1.193	1.106	1.018	1.053	0.846	1.057
		mouse7	1	1.169	1.068	1.065	1.023	0.958	0.99	1.074	0.925	0.994
		mouse8	1	1.474	1.433	1.57	1.327	1.267	1.333	1.37	1.136	1.154
		mouse9	1	1.244	1.19	0.965	0.922	0.795	0.774	0.863	0.789	0.78
	Stxbp1(+/−)	mouse1	1	0.776	0.603	0.498	0.401	0.461	0.355	0.401	0.37	0.326
		mouse2	1	1.136	0.87	0.612	0.638	0.604	0.49	0.679	0.401	0.515
		mouse3	1	0.847	0.796	0.56	0.588	0.512	0.547	0.479	0.474	0.401
		mouse4	1	1.162	0.973	0.816	0.709	0.642	0.628	0.665	0.696	0.559
		mouse5	1	0.972	0.999	0.863	0.971	0.985	0.93	0.775	0.716	0.661
		mouse6	1	1.288	1.087	1.173	1.048	0.993	0.913	0.994	0.898	1.001
		mouse7	1	1.113	1.072	1.032	0.855	0.883	0.963	0.89	0.779	0.992
		mouse8	1	1.009	0.698	0.666	0.551	0.48	0.493	0.475	0.491	0.55
		mouse9	1	1.043	0.793	0.598	0.586	0.625	0.538	0.461	0.377	0.431
Figure 5d
Normalized EPSCs at 1000 msec			10 Hz	20 Hz	40 Hz
Neocortex to MSNs	WT	mouse1	0.6	0.314	0.096
		mouse2	0.645	0.31	0.048
		mouse3	0.778	0.423	0.154
		mouse4	0.583	0.357	0.111
		mouse5	0.879	0.339	0.073
		mouse6	0.543	0.252	0.073
		mouse7	0.974	0.525	0.157
		mouse8	0.314	0.169	0.1
		mouse9	0.596	0.241	0.126
		mouse10	0.793	0.32	0.085
	Stxbp1(+/−)	mouse1	0.523	0.297	0.169
		mouse2	0.473	0.365	0.049
		mouse3	0.46	0.158	0.056
		mouse4	0.267	0.076	0.014
		mouse5	0.721	0.621	0.183
		mouse6	0.549	0.455	0.117
		mouse7	0.648	0.455	0.157
		mouse8	0.775	0.428	0.099
		mouse9	0.446	0.307	0.168
		mouse10	0.615	0.331	0.079
Normalized EPSCs at 1000 msec			10 Hz	20 Hz	40 Hz
Neocortex to FSIs	WT	mouse1	0.878	0.695	0.32
		mouse2	1.037	0.615	0.166
		mouse3	0.94	0.739	0.171
		mouse4	1.168	0.504	0.185
		mouse5	1.117	0.621	0.28
		mouse6	1.057	0.851	0.405
		mouse7	0.994	0.852	0.331
		mouse8	1.154	0.829	0.4
		mouse9	0.78	0.361	0.156
	Stxbp1(+/−)	mouse1	0.326	0.139	0.047
		mouse2	0.515	0.261	0.108
		mouse3	0.401	0.636	0.091
		mouse4	0.559	0.257	0.077
		mouse5	0.661	0.638	0.147
		mouse6	1.001	0.639	0.249
		mouse7	0.992	0.425	0.238
		mouse8	0.55	0.278	0.097
		mouse9	0.431	0.216	0.066

## Sheet: Fig. 6
Figure 6c
Striatal SWDs /hour	Stxbp1(+/−)
	vehicle	0.2 μL	0.5 μL	01.0 μL
mouse1	2.33333	7.66667	14.3333	1
mouse2	0.333333	4	7.66667	0
mouse3	1.33333	4.66667	1	19
mouse4	0.666667	8	1	3.33333
mouse5	0.333333	2.66667	0.333333
mouse6	3.66667	19	0
Figure 6f
	Stxbp1(+/−)/PV,Gq
SSC SWDs /3 hours	vehicle	CNO
mouse1	8.66667	2
mouse2	29	0.666667
mouse3	24.3333	0
mouse4	16.3333	4
mouse5	16.6667	0

## Sheet: Fig. 7
Figure 7c
Stxbp1(+/−)		time (s)	-3.75	-3.25	-2.75	-2.25	-1.75	-1.25	-0.75	-0.25	0.25	0.75	1.25	1.75	2.25	2.75	3.25	3.75
	pFSIs	cell 1	8.13846	7.98462	7.78462	8.89231	9.32308	9.49231	5.95385	4.27692	15.7231	13.1692	7.67692	6.53846	7.56923	9.29231	9.73846	8.4
		cell 2	13.7	14.4	10.1	12.9	10.6	12.3	12.1	9.3	9.1	13.1	10.9	10.4	11.7	13.6	10.6	12.2
		cell 3	6.81818	8.81818	9.18182	7.90909	9.81818	8	10.6364	7.36364	6.27273	7.72727	11.5455	9.72727	9.27273	11	9.36364	9.09091
		cell 4	11.3067	10.4267	11.84	10.4	11.2267	11.7333	10.2133	7.14667	11.92	12.5867	10.2933	11.44	11.44	10.6133	11.4667	10.32
		cell 5	7.38462	7.76923	6.67308	7.07692	7.86538	7.94231	6.46154	3.15385	6.67308	7.44231	7.13462	8.09615	7.65385	6.96154	6.82692	6.94231
		cell 6	14.8	13.9	15.3	16.6	17.3	16.9	17.1	10.8	7.3	15.7	15	14.5	12.5	17.7	14.1	11.9
		cell 7	17.8551	17.971	18.1739	17.5362	18.8986	17.5652	14.6957	7.04348	5.21739	8.89855	12.4348	12.3478	14.4348	15.1014	15.1304	13.7971
		cell 8	10.5205	8.9863	9.12329	9.69863	10.5753	10.8219	8.46575	5.9726	5.9726	5.67123	6.49315	6.93151	7.9726	6.87671	8.10959	6.76712
		cell 9	12	10.3158	12.8947	10.4737	10.4211	11.5789	8.42105	9.52632	11.1579	10.5789	9.21053	9.36842	9.15789	10.5263	12.1053	11.3684
		cell 10	12.4082	13.0612	10.3673	10.8571	12.3265	11.7959	10.8571	5.34694	9.5102	14.0408	11.7959	13.3878	11.0612	9.83673	12.4898	10.6122
		cell 11	8.35556	7.95556	7.91111	8.31111	8.57778	6.17778	6.75556	2.97778	3.11111	4.75556	5.55556	5.28889	5.82222	5.42222	5.86667	5.2
		cell 12	10.4196	10.042	10.1818	11.6084	11.3846	10.1538	9.66434	9.2028	16.2937	12.6993	14.1818	13.5664	9.55245	8.04196	7.56643	8.06993
		cell 13	12.9792	11.7083	10.9792	12.25	11.25	9.75	8.08333	3.83333	4.27083	6.79167	7.16667	7.77083	9.20833	9.14583	10.4583	10.5208
		cell 14	6.89552	6.41791	6	6.1791	6.68657	5.9403	5.52239	2.32836	2.23881	2.71642	5.40299	6.1791	6.95522	5.67164	5.91045	6.20896
		cell 15	7.12281	6.21053	7.08772	5.54386	7.96491	7.15789	7.05263	3.26316	5.57895	5.7193	4.5614	6.63158	5.61404	7.05263	5.40351	5.85965
		cell 16	8.98876	10.2022	11.573	12.382	14.1348	12.6067	12.7416	14.0674	17.2584	13.9775	9.39326	10.2472	9.19101	10.6067	9.57303	10.6966
		cell 17	9.94366	13.7746	15.0986	10.9859	9.38028	10.2817	9.57746	18.2535	29.0986	15.9155	9.01408	10.2817	10.1127	11.7183	11.4366	11.2958
		cell 18	7.34328	8.23881	8.86567	8.02985	8.53731	8.50746	9.10448	6.23881	5.55224	6.38806	7.28358	7.43284	8.14925	7.40299	7.22388	7.10448
		time (s)	-3.75	-3.25	-2.75	-2.25	-1.75	-1.25	-0.75	-0.25	0.25	0.75	1.25	1.75	2.25	2.75	3.25	3.75
	pMSNs	cell 1	1.02041	0.571428	0.653061	0.408163	0.571428	0.734694	0.571428	0.673469	0.693877	0.979592	0.612245	0.387755	0.591837	0.77551	0.612245	0.755102
		cell 2	0.315789	0.842105	0.368421	0.631579	1.05263	0.368421	0.421053	0.526316	0.736842	0.736842	0.210526	0.631579	0.736842	0.578947	0.157895	0.368421
		cell 3	3.71429	0.857143	3	2.71429	2.42857	2.28571	2.14286	0.714286	2.85714	2	2.42857	1	1.85714	1.71429	1.42857	1.85714
		cell 4	0.333333	0.333333	0.333333	0.416667	0.583333	0.333333	0.416667	0.75	0.75	0.666667	1.33333	1.16667	0.333333	0.25	0.583333	1.08333
		cell 5	1.41667	2.5	2.25	1.83333	1.91667	1.25	1.75	1.33333	2	2	1.41667	2.58333	1.75	1.33333	1.41667	1.83333
		cell 6	0.153846	0.205128	0.512821	0.0512821	0.153846	0.205128	0.564103	0.461539	0.25641	0.615385	0.153846	1.53846	0.0512821	0.102564	0.358974	0.410256
		cell 7	2.21053	2.42105	2.10526	1.78947	0.842105	1.68421	2.73684	0.947368	4.10526	4.84211	3.15789	3.36842	2.31579	1.15789	2.21053	1.68421
		cell 8	5.46667	3.33333	3.73333	1.73333	4.26667	3.2	3.6	2.53333	4.53333	7.06667	7.73333	6.66667	5.46667	5.73333	6.26667	6.26667
		cell 9	1.11765	1.76471	1.11765	1.94118	1.94118	1.17647	1.88235	2.11765	6.23529	3.58824	4.05882	1.76471	0.588235	0.588235	1.41176	0.882353
		cell 10	2.76471	2.11765	1.23529	1.41176	1.94118	1.82353	1.05882	1.94118	2.82353	2.23529	2.58824	1.05882	1.23529	0.647059	1.17647	1
		cell 11	1.95556	2.31111	3.73333	3.91111	4.04444	3.06667	3.28889	1.68889	3.24444	3.37778	3.55556	3.06667	3.15556	2.44444	2.57778	2.71111
		cell 12	1.51724	1.10345	0.965517	0.689655	1.65517	1.86207	0.758621	0.896552	2.13793	1.17241	2.48276	0.827586	1.86207	0.965517	1.72414	0.551724
		cell 13	2.78261	1.30435	1.65217	2.08696	1.65217	1.56522	0.956522	1.91304	2.86957	1.65217	0.782609	1.21739	1.82609	1.82609	1.73913	2.08696
		cell 14	0.8	0.3	0.2	0.4	0	0.2	0.3	0.4	0.3	0	0.2	0	0.1	0.4	0.6	0.8
		cell 15	1.1	1.5	1.2	1.7	1.3	1.9	1.4	1.9	2.3	1.3	0.6	0.7	0.2	1.2	1.5	1.3
		cell 16	0.0571428	0.228571	0.0857143	0.2	0.0285714	0.171429	0.2	0.228571	0.142857	0	0.0571428	0.0285714	0.0571428	0.2	0.0571428	0
		cell 17	1.15152	1.21212	1.69697	2.36364	0.727273	0.848485	0.969697	0.787879	2.12121	1.63636	0.787879	1.57576	0.848485	0.909091	0.484848	0.969697
		cell 18	1.87879	1.69697	2	1.33333	1.57576	2.12121	1.75758	1.87879	1.87879	1.27273	1.39394	1.75758	1.63636	1.21212	0.848485	1.81818
		cell 19	0.363636	0.484848	0.0606061	0.242424	0.0606061	0.424242	0.242424	0.30303	0.666667	0.121212	0.363636	0.969697	0.363636	0.787879	0.181818	0
		cell 20	0.484848	0.484848	0.363636	0.363636	0.242424	0.848485	0.424242	0.606061	0.545455	0.424242	1.15152	0.242424	0.606061	0.424242	0.424242	0.606061
		cell 21	0.186667	0.0266667	0.0533333	0.0533333	0.0266667	0	0.293333	0.133333	0	0.0266667	0.0266667	0.133333	0	0	0.0533333	0.08
		cell 22	0.4	0.213333	0.32	0.666667	0.293333	0.293333	0.88	0.24	0.346667	0.186667	0.506667	0.346667	0.56	0.266667	0.266667	0.56
		cell 23	0	0.125	0.0625	0.1875	0.0625	0.125	0.8125	0.1875	0.1875	0.0625	0	0	0	0.0625	0	0
		cell 24	0.3125	0.25	0.5625	0.4375	0.8125	0.8125	1.0625	0.5	0.25	0.1875	0.1875	0.375	0.1875	0.375	0.0625	0.125
		cell 25	2.44444	1.55556	2.22222	3.55556	4.22222	2.55556	2.88889	3	1.88889	1.88889	2.44444	3.11111	1.22222	2.11111	2.22222	2.33333
		cell 26	2.88889	1.55556	1	1.55556	1.33333	1.22222	1.44444	0.666667	1.11111	1.44444	1.11111	1	0.555556	1	0.222222	0.555556
		cell 27	2.86957	3.04348	3.04348	4.86957	3.65217	2.69565	2.95652	4.08696	2.17391	2.17391	2.78261	1.73913	2.86957	3.82609	3.3913	2.95652
		cell 28	0.608696	0.782609	1.21739	0.869565	0.869565	0.434783	1.21739	1.3913	0.0869565	1.13043	0.782609	0.521739	0.869565	1.04348	0.521739	1.91304
		cell 29	2.66667	2.05128	2.82051	3.33333	2.25641	2.30769	2.76923	3.23077	2.25641	2.25641	2.51282	2.5641	2.51282	2.20513	2.82051	2.51282
		cell 30	6.33333	7.66667	9.33333	8.66667	7.66667	7.33333	11.3333	8.33333	6.66667	6	6.66667	5.33333	4.66667	6	8.33333	7.33333
		cell 31	23.5938	23.625	21.4062	25.2812	25.6562	24.0312	22.9375	20.125	22.6562	20.5938	19.25	23.75	22.0938	21.4375	21.4375	23.0938
		cell 32	2.52174	2	3.47826	2.26087	2.86957	2.73913	2.04348	1.17391	1.21739	1.08696	2.52174	2.26087	2.47826	2.30435	2.47826	3.17391
		cell 33	1.77778	2.13889	1.875	1.51389	2.04167	1.55556	1.23611	1.625	3.11111	1.70833	1.45833	1.29167	1.5	1.08333	1.56944	1.45833
		cell 34	1.26389	1.22222	1.36111	1.56944	1.5	1.20833	0.666667	0.930555	1.40278	1.29167	0.902778	1.13889	0.902778	0.944444	1	1.23611
		cell 35	0.465116	0.186046	0.372093	0.372093	0.27907	0.325581	0.558139	0.465116	0.465116	0.558139	0.325581	0.372093	0.372093	0.372093	0.465116	0.511628
		cell 36	0.423077	0.423077	0.653846	0.423077	0.730769	0.653846	0.596154	0.384615	0.480769	0.692308	0.538461	0.75	0.673077	0.326923	0.615384	0.346154
		cell 37	0.5	0.288461	0.442308	0.480769	0.692308	0.846154	0.519231	0.423077	0.730769	0.461538	0.269231	0.461538	0.653846	0.365385	0.269231	0.673077
		cell 38	0.269231	0.211538	0.25	0.442308	0.269231	0.673077	0.423077	0.326923	0.480769	0.269231	0.173077	0.480769	0.692308	0.384615	0.365385	0.403846
		cell 39	1.57692	1.63462	1.40385	1.25	1.55769	1.76923	1.38462	1.32692	1.32692	1.5	1.28846	1.75	1.15385	1.07692	1.21154	1.19231
		cell 40	0.0638298	0.106383	0.617021	0.574468	0.468085	0.297872	0.276596	0.446809	0.446809	0.191489	0.191489	0.0212766	0.148936	0.212766	0.0851064	0.319149
		cell 41	0.446809	0.574468	0.595745	0.680851	0.93617	0.829787	0.680851	1.04255	1.19149	0.829787	0.723404	0.510638	0.361702	0.787234	0.723404	0.680851
		cell 42	0.0212766	0.0212766	0.553192	0.595745	0.361702	0.170213	0.170213	0.170213	0.276596	0.170213	0.191489	0.0425532	0.0638298	0.106383	0.148936	0.297872
		cell 43	1.78723	1.42553	1.53192	1.46809	1.7234	1.57447	1.65957	2.48936	3.23404	2.59574	2	1.6383	1.04255	1.61702	1.57447	1.7234
		cell 44	0.699029	0.601942	0.485437	1.04854	1.24272	0.543689	0.640777	0.970874	1.12621	0.699029	0.504854	0.46602	0.660194	0.427185	0.757282	0.873787
		cell 45	0.951456	0.815534	0.951456	1.04854	1.61165	1.02913	0.893204	1.28155	1.68932	0.932039	1.00971	1.00971	0.737864	0.854369	0.854369	1.26214
		cell 46	0.679612	0.601942	0.38835	1.18447	1.1068	0.446602	0.543689	0.873786	0.970874	0.582524	0.368932	0.446602	0.582524	0.368932	0.524272	0.951456
		cell 47	0.208955	0.41791	0.119403	0.179104	0.238806	0.208955	0.597015	0.328358	0.298507	0.208955	0.208955	0.447761	0.328358	0.298507	0.38806	0.149254
		cell 48	0.149254	0.179104	0.0895522	0.119403	0.0298507	0.119403	0.328358	0.298507	0.0895522	0.238806	0.208955	0.238806	0.238806	0.328358	0.447761	0.0895522
		cell 49	0.41791	0.626866	0.298507	0.447761	0.298507	0.119403	0.298507	0.656716	0.925373	0.328358	0.119403	0.328358	0.208955	0.38806	0.179104	0.119403
		cell 50	1.58209	1.49254	1.43284	1.46269	1.31343	0.985075	1.91045	2.83582	2.23881	2.29851	3.76119	1.97015	1.58209	1.13433	1.46269	1.16418
		cell 51	0.151899	0.0506329	0.0759494	0.0506329	0.0506329	0.0506329	0	0.0253165	0.329114	0.0253165	0.0253165	0.0506329	0	0.202532	0.0506329	0
		cell 52	0.151899	0.0253165	0.0253165	0.0506329	0.0253165	0.0759494	0	0.0506329	0.202532	0.0253165	0.0253165	0.0506329	0	0.177215	0.0253165	0
		cell 53	0.810127	0.35443	0.329114	0.506329	0.481013	0.126582	0.227848	0.379747	1.03797	0.531646	0.531646	0.43038	0.227848	0.43038	0.632912	0.253165
		cell 54	1.2	2.7	1.6	1.7	1.7	2.4	0.9	2.5	2.4	1.4	1.9	1.2	1.7	1.4	1.4	1.7
		cell 55	0.2	0.4	0.4	0.7	0.1	0.8	0.3	0.6	0.1	0.1	0	0.2	0.2	0.2	0	0.3
		cell 56	4.76596	5.02128	4.55319	5.53191	4.76596	5.70213	5.44681	3.44681	2.29787	3.65957	4.25532	5.06383	5.87234	6.68085	4.85106	4.29787
		cell 57	1.04348	1.01449	1.21739	1.44928	1.21739	1.42029	0.985507	0.666667	0.811594	0.521739	0.289855	0.376812	0.521739	0.666667	0.985507	0.985507
		cell 58	0.608696	0.753623	0.695652	0.985507	0.927536	0.985507	0.898551	0.782609	0.550725	0.376812	0.492754	0.289855	0.289855	0.405797	0.463768	0.521739
		cell 59	2.57534	2.35616	3.31507	3.34247	2.60274	2.68493	2.38356	2.35616	2.79452	3.28767	3.64384	1.89041	1.64384	1.64384	2.84932	3.83562
		cell 60	0.767123	0.712329	1.0411	1.20548	1.34247	1.50685	0.90411	1.12329	1.47945	1.45205	1.42466	1.45205	1.15068	1.12329	1.09589	0.958904
		cell 61	2.05479	1.47945	1.53425	1.69863	1.86301	2.05479	2.21918	1.50685	2.60274	2.60274	2.52055	1.9726	2.21918	2.24658	1.28767	1.67123
		cell 62	1	0.666667	1.03704	0.777778	1.77778	1.2963	0.740741	0.444444	1.11111	0.518519	0.481482	1.11111	0.888889	1.03704	0.518519	0.740741
		cell 63	1.22222	1.25926	1.40741	0.666667	1.37037	1.07407	1.66667	0.962963	1.2963	1.25926	0.777778	1.40741	1.03704	0.962963	1.11111	0.814815
		cell 64	0.3	0.166667	0.233333	0.233333	0.2	0.166667	0.133333	0.333333	0.333333	0.2	0.1	0.366667	0.333333	0.366667	0.166667	0.333333
		cell 65	0.3	0.433333	0.2	0.3	0.0666667	0.133333	0.266667	0.5	0.7	0.4	0.3	0.2	0.166667	0.3	0.233333	0.166667
		cell 66	0.266667	0.566667	0.433333	0.366667	0.666667	0.533333	0.466667	0.4	0.566667	0.733333	0.4	0.566667	0.366667	0.466667	0.3	0.466667
		cell 67	3.42857	3.67347	3.26531	3.46939	4.40816	3.79592	2.32653	2.65306	2.85714	2.65306	2.36735	3.38776	2.69388	3.10204	3.30612	4.65306
		cell 68	0.44898	0.897959	0.367347	0.163265	0.122449	0.285714	0.163265	0.0816326	0.367347	0	0.326531	0.0816326	0.163265	0.0816326	0.163265	0.204082
		cell 69	2.16327	1.63265	1.59184	2	1.71429	1.42857	1.18367	1.34694	2.40816	1.18367	2	2.12245	1.42857	1.7551	2.12245	3.38776
		cell 70	0.44898	0.571429	0.653061	1.14286	0.857143	0.734694	0.489796	0.734694	0.857143	0.612245	0.816326	1.22449	0.653061	0.489796	0.693877	1.06122
		cell 71	0.163265	0.163265	0.408163	0.77551	0.44898	0.693878	1.38776	0.408163	0.44898	0.44898	0.653061	0.326531	0.326531	0.734694	0.530612	0.530612
		cell 72	0.693877	0.857143	0.77551	1.55102	0.938775	1.5102	1.22449	1.22449	1.63265	0.938775	0.979592	0.857143	0.653061	0.816326	1.26531	1.10204
		cell 73	1.57143	2	1.42857	2.71429	1.71429	1.57143	3.28571	2	1.85714	1.57143	1.42857	1	1.57143	1.28571	0.714286	1
		cell 74	2.47368	1.84211	2.10526	2.21053	3.47368	2	2.57895	3.31579	2	1.47368	1.73684	1.57895	1.57895	2.47368	1.78947	2.63158
		cell 75	2.42105	1.42105	0.894737	0.894737	1.73684	1.05263	1.73684	1.68421	0.789474	0.736842	0.684211	1.63158	0.631579	0.789474	0.947368	1.15789
		cell 76	1.14286	1.54286	1.48571	1.37143	1.5619	1.25714	1.6	1.33333	1.61905	2.01905	1.84762	1.42857	1.14286	1.65714	0.914286	1.61905
		cell 77	0.62069	0.206897	0.482759	0.137931	0.137931	0.551724	0.137931	0.62069	1.65517	1.03448	1.44828	0.827586	0.482759	0.482759	0.137931	0.275862
		cell 78	0.758621	0.62069	0.62069	0.827586	0.413793	0.206897	0.482759	0.689655	0.689655	1.93103	1.31034	1.65517	1.03448	1.10345	0.551724	0.551724
		cell 79	0.137931	0.689655	0.206897	0.137931	0.275862	0.0689655	0.551724	0.689655	0.482759	1.24138	1.31034	0.689655	0.0689655	0.689655	0.206897	0.206897
		cell 80	0.625	0.75	0.833333	0.729167	0.916667	1.0625	0.770833	0.541667	0.833333	1.02083	0.9375	1.08333	0.708333	0.979167	1.08333	0.770833
		cell 81	1	0.222222	0.555556	0.111111	0.111111	0.666667	0.222222	0.555556	0.555556	0.333333	0.222222	0.666667	0.666667	0.666667	0.222222	0.222222
		cell 82	1.11111	1.33333	1.66667	0.777778	1	1.22222	0.333333	0.111111	0.444444	0.222222	0.777778	0.777778	0.888889	0.888889	1.33333	0.777778
		cell 83	3.33333	1.66667	1.55556	1.55556	1.11111	0.222222	0.111111	0.888889	1.66667	0.666667	1	0.777778	0.666667	1.44444	1	1.33333
		cell 84	1.33333	1.44444	0.333333	0.555556	1.55556	0.555556	0.333333	0.111111	0.444444	1.55556	0.333333	0	1	0.222222	1.11111	1.88889
		cell 85	1.33333	1.77778	2.22222	0.666667	1.77778	1.33333	1.22222	0.333333	1.66667	2.33333	1.55556	1.66667	1.44444	1.77778	1.44444	1
		cell 86	2	0.333333	0.777778	0.333333	0.555556	0.444444	0	0.444444	0.666667	1.55556	0.111111	0.333333	1	1.55556	2.22222	0.555556
		cell 87	0.567164	1.01493	0.746269	0.41791	0.626866	0.716418	0.746269	0.477612	1.40298	1.16418	0.537313	0.776119	1.13433	1.10448	0.537313	0.268657
		cell 88	3.66667	3.70833	2.41667	2.625	2	1.83333	2.875	2.16667	1.875	4.41667	2.91667	2.95833	2.29167	2.33333	2.41667	3.04167
		cell 89	0.369231	0.246154	0.461539	0.615385	0.492308	0.0615385	0.553846	0.4	0.523077	1.23077	1.01538	1.01538	0.615385	0.615385	0.461539	0.646154
		cell 90	0.246154	0.369231	0.184615	0.184615	0.215385	0.0615385	0.184615	0.215385	0.215385	0.276923	0.338462	0.184615	0.215385	0.523077	0.4	0.276923
		cell 91	0.523077	0.523077	0.553846	0.707692	0.8	0.153846	0.738462	0.615385	0.707692	1.29231	0.584615	0.861539	0.861539	0.923077	0.646154	0.492308
		cell 92	1.53846	1.41538	2.27692	1.75385	1.87692	0.892308	1.56923	0.892308	1.6	1.69231	1.01538	0.892308	1.81538	1.56923	0.984616	1.87692
		cell 93	0.77193	1.26316	1.36842	1.01754	1.36842	0.912281	1.01754	0.807018	0.807018	0.77193	1.19298	1.61404	1.78947	1.12281	0.807018	0.77193
		cell 94	3.64444	2.35556	3.73333	3.11111	4.26667	3.55556	4.75556	3.55556	5.42222	4.26667	2.97778	4.04444	3.06667	4.08889	3.46667	2.66667
		cell 95	1.2375	1.2875	1.2625	1.1875	1.0125	0.825	1.025	1.2125	1.95	1.6	1.125	1.2375	1.0125	0.7875	0.6125	0.7625
Figure 7d
	Stxbp1
	pFSI		pMSN
	baseliene	onset	baseliene	onset
Cell 1	8.169	10	0.531	0.684
Cell 2	12.8	9.2	0.711	0.632
Cell 3	7.773	6.818	2.286	1.786
Cell 4	11.773	9.533	0.792	0.75
Cell 5	7.731	4.913	2.25	1.667
Cell 6	14.15	9.05	0.436	0.359
Cell 7	17.71	6.13	2.211	2.526
Cell 8	9.219	5.973	3.2	3.533
Cell 9	13.421	10.342	1.618	4.176
Cell 10	10.612	7.429	2.029	2.382
Cell 11	6.8	3.044	3.2	2.467
Cell 12	9.706	12.748	0.862	1.517
Cell 13	12.771	4.052	2.391	2.391
Cell 14	7.104	2.284	0.3	0.35
Cell 15	7.982	4.421	2.3	2.1
Cell 16	10.034	15.663	0.1	0.186
Cell 17	12.648	23.676	1.485	1.455
Cell 18	8.09	5.896	1.515	1.879
Cell 19			1	0.485
Cell 20			0.424	0.576
Cell 21			0.12	0.067
Cell 22			0.507	0.293
Cell 23			0.094	0.188
Cell 24			0.844	0.375
Cell 25			1.111	2.444
Cell 26			1.278	0.889
Cell 27			3	3.13
Cell 28			0.913	0.739
Cell 29			2.282	2.744
Cell 30			7.5	7.5
Cell 31			23.813	21.391
Cell 32			2.217	1.196
Cell 33			1.34	2.368
Cell 34			1.028	1.167
Cell 35			0.442	0.465
Cell 36			0.663	0.433
Cell 37			0.644	0.577
Cell 38			0.663	0.404
Cell 39			1.76	1.327
Cell 40			0.085	0.447
Cell 41			0.723	1.117
Cell 42			0.021	0.223
Cell 43			1.5	2.862
Cell 44			0.65	1.049
Cell 45			0.932	1.485
Cell 46			0.602	0.922
Cell 47			0.418	0.313
Cell 48			0.373	0.194
Cell 49			0.388	0.791
Cell 50			1.403	2.537
Cell 51			0.051	0.177
Cell 52			0.038	0.127
Cell 53			0.405	0.709
Cell 54			1.05	2.45
Cell 55			0.15	0.35
Cell 56			5.106	2.872
Cell 57			0.855	0.739
Cell 58			0.362	0.667
Cell 59			2.74	2.575
Cell 60			0.973	1.301
Cell 61			1.932	2.055
Cell 62			1.13	0.778
Cell 63			1.796	1.13
Cell 64			0.317	0.333
Cell 65			0.233	0.6
Cell 66			0.383	0.483
Cell 67			3.265	2.755
Cell 68			0.551	0.224
Cell 69			1.592	1.878
Cell 70			0.347	0.796
Cell 71			0.531	0.429
Cell 72			1.02	1.429
Cell 73			1.571	1.929
Cell 74			2.474	2.658
Cell 75			0.974	1.237
Cell 76			1.076	1.476
Cell 77			0.931	1.138
Cell 78			0.552	0.69
Cell 79			0.655	0.586
Cell 80			0.625	0.688
Cell 81			0.167	0.556
Cell 82			0.5	0.278
Cell 83			0.667	1.278
Cell 84			1	0.278
Cell 85			0.944	1
Cell 86			0.611	0.556
Cell 87			0.955	0.94
Cell 88			3.417	2.021
Cell 89			0.415	0.462
Cell 90			0.492	0.215
Cell 91			0.662	0.662
Cell 92			1.723	1.246
Cell 93			1.07	0.807
Cell 94			3.2	4.489
Cell 95			1.138	1.581

## Sheet: Fig. 8
Figure 8b
SSC SWDs/hour	vehicle	CX516
GAERS rat1	48	0
GAERS rat2	40.8	31.2
GAERS rat3	56.4	1.2
GAERS rat4	75.6	3.6
GAERS rat5	26.4	8.4
GAERS rat6	32.4	3.6
GAERS rat7	44.4	7.2
Figure 8c
SSC SWDs/hour	vehicle	NASPM
GAERS rat1	64.8	82.8
GAERS rat2	23.4	117
GAERS rat3	48.6	174.6
GAERS rat4	86.4	131.4
GAERS rat5	37.8	207
GAERS rat6	36	360
GAERS rat7	59.4	126

## Sheet: Fig. S1
Supplemenatry figure 1c
ECoG (SSC) positive poly spikes /hour	WT(+/+)	Stxbp1(+/−)
mouse1	3.33333	5
mouse2	2.66667	1.33333
mouse3	1.33333	2
mouse4	0	0
mouse5	0	1.66667

## Sheet: Fig. S2
Supplemenatry figure 2b
delay (sec)	mPFC	CPu	Thal
mouse1	0.008	0.007	0.005
mouse2	0.006	0.004	0.007
mouse3	-0.003	0.007	0.001
mouse4	0	0.007	0.002
mouse5	0.012	0.005	0.01

[truncated: 6 more sheets: Fig. S4, Fig. S7, Fig. S11, Fig. S12, Fig. S14, Fig. S15]
